# Supplementary material for: Long-Term Impact of Western Diet on Right Ventricular Transcriptome: Uncovering Sex-Specific Patterns in C57BL/6J Mice
Source: Int J Mol Sci. 2025 Dec 26;27(1):259. doi: 10.3390/ijms27010259 (PMC12785519; doi:10.3390/ijms27010259)
Supplement: Supplementary file 1 [file ijms-27-00259-s001.zip]

Archive with 1 entries (1 files):
- ijms-4035266-supplementary.pdf
